# Supplementary material for: Integrative Network Pharmacology, Molecular Docking, and In Vitro Insights Into the Mechanism of Finger Citron for Non‐Alcoholic Fatty Liver Disease
Source: Food Sci Nutr. 2026 Apr 3;14(4):e71695. doi: 10.1002/fsn3.71695 (PMC13052329; doi:10.1002/fsn3.71695)
Supplement: Supplementary file 1 — Figure S1: Electrostatic surface maps of the binding pockets between TMC and the key target proteins. Table S1: The sequence of primers. Table S2: Bioactive components of FC. [file FSN3-14-e71695-s001.zip]

Archive with 2 entries (1 files):
- Supplementary Material Presentation/
- Supplementary Material Presentation/Supplementary Material.docx
